# Supplementary material for: Asc1, Hel2, and Slh1 couple translation arrest to nascent chain degradation
Source: RNA. 2017 May;23(5):798–810. doi: 10.1261/rna.060897.117 (PMC5393187; doi:10.1261/rna.060897.117)
Supplement: Supplemental Material [file supp_060897.117_Supplemental_TableS1.xlsx]

## Sheet: Sitron_Supplementary_Table_1.cs
Table S1. Related to Figure 3. Spectral Counts of Proteins from Mass Spectrometry of Hel2 and Slh1 Immunoprecipitations
Protein Name	non-tagged IP replicate #1	non-tagged IP replicate #2	HEL2-FLAG IP replicate #1	HEL2-FLAG IP replicate #2	SLH1-FLAG IP replicate #1	SLH1-FLAG IP replicate #2
YBL096C	4	0	7	0	8	8
PGI1	0	0	0	0	0	2
CCT4	5	0	0	5	0	4
CDC9	0	1	0	0	0	1
RRP1	0	0	0	0	0	2
YDR109C	5	1	0	1	0	5
KAP122	0	0	0	0	0	2
DBP3	0	0	0	0	0	1
STR3	0	3	1	1	0	2
NET1	0	0	0	0	0	3
YMR1	0	0	0	0	0	1
ELF1	0	0	0	0	0	19
TGL4	3	0	0	0	0	1
NMT1	0	0	0	0	0	2
LAT1	0	0	0	0	0	1
PSK2	0	0	0	0	0	2
NOP58	0	0	0	0	0	2
HOS3	0	0	0	0	0	4
YPR059C	0	0	0	0	0	2
contaminant	0	0	0	0	0	1
SSA1	4	8	9	7	6	8
TPD3	0	0	1	1	1	2
CCR4	0	0	0	3	1	4
MAK16	0	0	1	3	0	2
MYO4	0	0	8	11	7	6
FUN12	4	5	42	33	24	22
RBG1	0	2	19	20	0	7
CDC19	48	65	50	53	37	43
PTA1	0	0	4	7	1	5
RFA1	1	0	4	0	0	2
HTB2	1	2	5	3	3	3
UTP20	20	14	75	86	63	56
PEP1	18	18	20	12	12	30
PIM1	6	9	22	25	13	17
NCL1	0	2	20	26	8	5
RPL19B	0	0	2	2	0	2
HEK2	0	0	6	7	0	3
POL12	0	1	5	3	4	4
APL3	4	0	4	14	4	7
URA7	0	0	0	0	0	3
EDE1	11	15	25	21	17	18
TOD6	0	0	4	1	0	3
SEF1	0	0	0	0	0	2
RPS8A	1	8	6	8	0	3
ILS1	0	0	5	7	5	6
CDC27	1	0	2	4	1	5
BOI1	0	0	3	0	0	2
RPL23A	0	3	5	7	1	7
ATP1	3	6	11	7	5	7
SEA4	8	5	11	8	9	13
KAP104	5	3	4	8	8	6
ETR1	0	0	5	11	0	6
PRP6	0	0	0	0	0	3
RDH54	0	0	8	9	0	5
RPG1	1	6	33	34	18	10
SEC18	0	0	1	2	0	1
SPT7	0	0	0	0	2	4
RPL19A	0	0	0	0	0	0
MIS1	1	4	27	41	13	15
RFC5	1	3	6	11	0	3
RXT2	0	0	1	1	0	4
SIF2	1	2	1	4	3	4
TEF2	21	16	60	66	28	42
GRS1	0	0	3	0	0	2
TFC1	0	0	0	3	3	1
TPS1	0	0	0	1	0	1
VMA2	5	4	5	9	8	7
SHE3	0	0	9	4	4	7
MEC1	10	4	9	7	20	13
IRA1	4	0	6	7	5	6
MAK5	3	5	20	25	24	19
SUP45	2	2	19	18	12	9
RPS6B	1	2	7	4	1	5
RPL21A	0	1	2	2	1	1
PGI1	5	5	4	6	6	7
TAF5	0	0	6	5	2	2
KTR4	1	2	0	0	0	1
PDB1	1	4	12	10	0	7
ISW1	2	6	9	11	18	6
ENP1	7	12	21	31	17	20
ARO4	0	0	0	0	0	1
SHM1	6	14	43	41	24	24
YPT10	0	0	0	0	0	1
REI1	1	0	0	0	0	2
RIF1	0	0	0	4	3	8
PAF1	23	47	55	63	55	70
APM3	0	1	5	3	3	4
SNF5	0	0	5	0	1	6
BSD2	0	0	0	0	0	1
ILV6	0	2	0	0	0	1
GBP2	0	0	13	11	5	7
DCC1	0	0	1	3	0	6
RNQ1	5	8	10	10	5	6
RRP7	0	1	2	4	0	2
SRO9	7	8	22	24	18	23
GLK1	5	1	2	9	1	8
PDI1	13	5	5	9	7	12
SPB1	0	0	12	14	14	13
MRC1	0	0	0	2	3	5
PGK1	16	18	21	20	11	17
YCR016W	0	2	4	2	0	3
SYP1	3	2	17	17	5	8
RPS14A	1	1	2	5	0	6
RRP43	0	0	2	4	0	4
THR4	0	1	2	0	0	2
PWP2	4	4	7	15	12	18
PAT1	0	0	7	8	13	8
CDC39	2	0	5	12	10	5
MCD1	5	12	14	18	11	16
RPT2	2	3	6	7	9	8
NOP1	2	6	22	24	0	16
DBP10	0	0	19	18	12	9
NAT1	2	3	45	46	20	27
PSA1	6	4	2	2	0	2
TSR1	7	4	15	12	8	11
IDP1	4	0	5	9	3	6
BRE1	0	0	6	9	8	10
RPL31A	0	1	1	5	1	1
VAM6	0	0	0	0	2	2
RPP1A	2	2	3	3	2	2
RPS16B	0	4	5	8	4	3
RPN6	1	5	5	4	1	9
GET3	1	2	1	0	0	3
DUN1	0	0	0	2	2	3
POL3	1	0	2	2	2	4
ATG20	9	8	12	12	10	11
CDC48	8	7	16	22	21	13
RPP1B	0	2	2	1	0	1
LYS21	1	0	0	2	0	6
CDC53	0	3	6	9	5	9
RPO21	8	9	12	15	17	13
CCT4	18	19	20	22	17	24
COP1	26	25	29	31	30	37
RPN5	0	2	0	2	4	2
NOP14	0	9	15	11	16	14
RPC53	0	1	4	4	0	2
SAS10	1	5	7	11	10	17
DHH1	0	0	11	6	5	6
CDC9	0	0	0	3	1	2
YDL172C	0	0	0	0	0	2
AIR2	0	0	6	0	0	3
LYS20	0	3	2	0	0	0
VMA1	8	5	7	7	4	8
SEC31	6	0	3	0	0	2
NOP6	0	0	2	0	0	1
WHI4	0	0	0	0	0	2
GCS1	0	1	1	1	0	4
SSB1	1	2	2	5	41	3
RPL4B	0	1	5	3	0	43
FAL1	0	0	0	0	0	1
VPS54	0	1	2	3	0	1
REG1	0	0	0	0	0	3
ENA5	0	0	0	0	0	1
ENA2	0	0	0	0	0	0
ENA1	0	0	0	0	0	0
TPI1	9	7	7	3	5	4
DET1	0	1	2	3	0	2
MAK21	2	6	20	22	23	22
RPS13	0	3	1	2	0	2
VPS41	0	0	0	0	0	2
RRP8	0	0	8	10	2	7
RRP1	0	1	3	1	0	1
RLI1	0	0	18	14	3	8
BMH2	3	1	2	2	0	1
ARX1	3	5	9	8	8	9
TRS85	3	2	0	1	0	3
TMA64	0	0	9	6	0	2
APC4	0	0	0	0	1	3
TRM1	0	0	7	4	3	5
ARO1	27	28	79	83	61	80
MTC5	3	1	8	5	2	6
HPR1	0	0	8	14	7	5
DOP1	0	3	0	5	3	5
KGD2	0	1	0	3	5	2
ENT5	2	0	0	2	2	4
SEC1	0	0	4	6	2	7
SEC7	0	2	9	8	6	2
NGG1	0	0	2	0	3	4
SCC2	7	4	4	5	7	6
SAS4	0	0	3	2	1	2
CCT6	9	22	14	25	18	21
RVB1	5	4	12	12	13	11
MSS116	0	0	23	16	14	18
REF2	0	0	5	4	2	4
UME6	0	0	0	0	0	1
YDR210W-B	0	0	0	0	0	3
GCD6	0	0	8	9	8	5
TCP1	14	24	30	19	25	26
HTB1	0	0	0	0	0	0
SEC26	15	21	28	29	20	18
PAM1	0	0	2	0	0	3
RMD5	0	0	3	0	0	2
AKR1	5	5	6	3	3	9
HEL2	0	0	259	230	41	23
CCC2	1	0	0	0	0	1
GCN2	0	0	15	17	20	20
SSD1	4	5	25	33	23	16
BFR2	2	4	24	15	13	16
PRO1	0	0	7	4	0	2
CFT1	0	0	4	5	7	6
TFB1	0	0	2	4	2	2
YDR316W-B	0	0	0	0	5	72
MCM21	0	0	0	0	0	1
MRPL35	0	0	3	2	0	3
UTP4	3	4	6	9	6	7
RQC1	0	0	0	0	0	2
HXT3	2	0	2	4	5	3
EAF1	0	0	3	0	4	2
ESF1	0	0	8	9	8	5
YDR365W-B	0	18	0	0	0	4
DXO1	0	0	0	0	0	1
YRA1	0	2	1	3	0	2
EFT2	16	20	49	55	34	35
MUS81	0	0	0	0	0	1
RVS167	2	0	3	1	4	2
SAC7	0	0	0	0	2	4
SPT3	0	0	0	3	0	4
RPT3	7	10	12	12	10	11
SXM1	0	0	0	0	3	2
UTP5	0	3	5	7	4	6
TRS120	0	4	11	9	7	8
SYF1	1	0	0	0	1	2
RPL12B	4	0	4	2	0	3
RPN9	2	8	8	7	0	5
TIF35	2	4	3	5	0	3
NPL3	0	2	10	10	6	5
RPS17B	0	1	6	11	0	4
ADA2	0	0	3	3	5	4
UTP6	3	2	3	5	6	9
RPS18A	0	1	8	9	1	3
RPL27B	0	2	2	2	0	2
SNF1	2	3	7	7	8	6
KRE2	2	3	4	3	0	5
PAC11	0	0	0	0	0	1
VPS3	0	0	0	1	4	2
PUF6	2	8	13	9	10	16
LCD1	1	0	3	2	2	2
SLF1	0	0	4	4	2	1
EMI2	0	0	0	7	2	3
YRF1-1	0	0	0	0	0	6
EDC3	0	0	3	2	6	2
GEA2	0	0	0	7	7	3
SNU13	0	1	1	1	0	1
GDA1	0	0	2	2	2	4
GLY1	0	0	0	0	0	1
RPL12A	0	0	0	0	0	0
POL5	8	7	32	31	34	28
CIN8	0	0	5	0	0	2
NUG1	6	9	28	34	23	29
RPN3	0	4	5	9	5	7
SRB4	0	0	4	5	0	6
GCD11	4	8	23	23	15	11
ARB1	0	0	3	5	0	4
SAH1	3	3	1	0	0	1
SAP1	0	0	0	0	1	2
RNR1	0	0	0	0	0	1
ALD5	0	0	13	12	4	7
UTP7	1	3	8	11	7	9
ILV1	0	0	0	0	2	1
DOT6	0	0	3	1	5	2
MET6	3	1	0	0	3	3
RPS8B	0	0	0	0	0	0
NUP157	0	0	0	0	5	2
KAP123	0	2	9	12	11	11
RPL23B	0	0	0	0	0	0
GLO3	2	4	17	11	9	14
RSP5	5	2	7	0	5	5
LCP5	0	0	5	9	0	10
GDI1	0	0	0	0	0	2
YER138C	0	0	5	87	63	6
LSM5	0	0	0	0	0	1
SCC4	1	0	1	0	0	1
UBP3	0	0	7	6	3	5
BEM2	0	5	22	35	28	28
CHD1	8	9	26	37	41	35
PAB1	10	22	120	126	80	70
BRR2	0	0	4	8	10	10
ECM32	0	0	12	12	4	2
BMH1	0	0	0	0	0	0
PDA1	2	0	10	13	0	10
SPB4	0	0	7	12	3	9
BLM10	0	0	0	0	0	2
SMC1	26	33	40	48	49	43
LPD1	0	1	18	8	7	6
RPO41	4	0	0	7	0	4
TUB2	7	3	7	7	3	6
ACT1	15	8	12	9	3	9
FET5	0	1	0	0	0	2
RGD2	10	15	6	4	6	9
RPN11	2	5	3	4	0	2
GCN20	1	0	15	20	13	18
FAB1	0	0	0	0	4	3
RPL2A	2	7	6	3	0	1
RSC8	0	0	2	0	2	3
RET2	3	6	5	5	8	6
HXK1	7	1	2	4	0	1
PMA1	22	25	33	29	31	38
LEU1	73	97	97	114	93	94
PGD1	0	0	0	0	1	1
RPL30	1	1	3	5	2	4
RPL24A	0	0	0	0	0	2
RPT6	4	3	5	5	0	8
TIF4632	0	0	11	15	8	6
SGF73	1	0	0	1	4	3
HSF1	1	2	0	1	0	2
RPL7A	3	7	5	7	1	2
DBP3	0	2	23	24	20	18
LSG1	5	11	26	22	15	19
SEH1	0	1	1	2	0	5
RPL28	0	0	2	0	0	2
ARC1	0	2	4	4	1	6
CUE3	2	0	21	14	48	48
NSA1	3	2	7	9	10	14
TAF6	0	1	3	5	8	7
SNF4	0	1	1	0	0	2
PRP43	2	4	21	21	15	18
RPS2	3	1	2	3	2	1
RPL1B	2	2	0	0	0	2
SEC27	17	24	28	26	24	33
RPL9A	0	0	3	6	4	1
NUT1	0	0	7	5	4	9
PMR1	0	3	0	1	1	3
ROK1	0	1	9	14	10	8
XRN1	8	11	88	84	70	60
GCN1	7	2	71	66	57	56
CHC1	6	3	4	6	6	11
SPT16	11	18	29	35	32	25
VID30	0	0	3	4	4	1
RTF1	19	30	47	49	48	48
GUS1	0	0	13	13	12	17
RAI1	0	0	8	9	0	7
HXK2	5	3	3	2	2	2
CUL3	0	0	2	1	1	3
NMA2	0	0	1	0	0	3
RPS25A	0	0	2	5	1	1
YGR054W	3	0	31	35	23	25
ADE6	5	3	1	3	0	3
UPF3	0	0	6	3	0	2
GCD2	0	0	6	6	7	5
RPL11B	0	0	3	3	1	3
PIL1	3	0	2	5	1	1
UTP22	11	12	40	37	32	41
ASK10	0	0	4	3	4	2
TEL2	0	0	0	0	0	1
NOP7	1	2	10	11	9	13
SPT6	2	0	0	0	6	4
RPS23A	3	3	4	2	3	1
ASN2	2	0	0	2	1	2
UTP8	9	12	12	14	12	17
CBF2	2	1	6	5	3	4
ENP2	0	5	15	25	9	10
RPL24B	0	0	0	0	0	0
CYS4	0	3	0	0	0	3
PTI1	0	0	3	6	2	2
NSR1	0	3	17	21	17	16
TRS65	2	0	2	5	6	4
YGR168C	0	0	0	2	1	1
PSD2	0	0	0	3	0	3
RBG2	0	0	4	5	0	4
PBP1	0	0	8	7	5	4
UBR1	0	1	0	3	6	4
TDH3	74	71	44	41	27	34
PDX1	0	0	9	5	3	6
YPP1	0	0	3	2	1	3
ELP2	0	0	6	2	4	2
ADE3	22	24	77	84	43	48
YGR210C	0	0	4	2	0	2
RPS0A	4	7	11	10	3	4
PHO81	0	0	0	0	0	3
YHB1	2	0	0	0	0	2
PFK1	9	10	16	16	8	12
SDA1	0	0	6	8	5	9
YGR250C	0	0	0	2	2	2
ENO1	4	4	6	2	2	6
APL6	0	0	2	4	5	2
MES1	0	3	10	5	5	1
SLH1	0	2	76	80	406	403
TAF1	0	0	0	0	3	4
SCW4	2	3	1	0	1	1
ZUO1	0	4	18	17	0	2
RPL14B	1	2	6	8	1	3
RPS20	0	3	11	8	3	7
NPR3	2	0	3	8	1	5
ECM29	11	5	9	10	6	13
RPL8A	1	12	1	4	0	6
SBP1	0	1	15	20	2	15
CBP2	0	0	4	8	4	1
RPL27A	0	0	0	0	0	0
VPS29	1	5	2	1	0	4
RPN1	10	8	20	16	17	17
CIC1	3	3	11	13	9	9
MED6	0	1	1	0	0	3
SSZ1	6	7	22	31	8	7
RRP3	0	0	5	7	6	4
SSF1	0	0	0	0	0	3
RRP4	1	0	6	7	0	5
QNS1	29	38	23	11	20	33
NMD2	0	0	4	17	9	15
KSP1	0	6	4	7	10	9
RPF1	0	0	6	2	0	3
YHR097C	0	0	0	0	0	2
TRA1	3	0	13	16	17	9
GGA2	3	2	2	0	6	6
UBA4	93	54	81	56	29	55
DMA1	0	0	0	0	0	1
TOM71	0	0	0	0	0	1
ARO9	1	0	1	0	5	4
RTT107	0	0	0	4	0	1
PRP8	0	0	11	13	6	10
CDC23	0	2	2	0	3	5
DBP8	2	2	1	4	1	4
NMD3	4	7	9	8	12	11
ENO2	39	35	40	26	24	30
OYE2	1	0	0	0	0	4
YHR182W	3	1	4	0	0	1
KOG1	0	0	0	0	0	3
UTP9	7	2	13	8	9	12
RIX1	5	3	10	17	9	10
RPS4B	3	14	13	8	0	5
BAT1	0	0	1	0	0	1
YHR214C-B	0	0	0	3	0	3
IMD2	0	0	0	0	0	1
RPL2B	0	0	0	0	0	0
RPB3	2	0	0	1	0	1
IRR1	6	4	12	11	9	16
CKA1	1	1	3	10	0	6
GVP36	6	22	11	16	0	9
GPP1	2	6	1	3	2	1
RPN2	7	5	7	16	9	12
SEC28	0	8	4	2	0	2
AIR1	0	0	2	3	3	6
LYS12	0	0	2	1	0	2
PFK26	22	30	40	31	32	39
RPI1	0	0	0	0	0	2
KGD1	1	2	5	8	5	2
STH1	0	0	4	0	0	2
TAO3	0	0	9	11	12	9
CCT2	18	28	32	28	27	30
MLP2	0	0	8	2	8	7
POT1	0	0	0	0	2	2
DJP1	0	0	0	0	0	2
SQT1	1	0	0	0	0	1
YVH1	0	0	4	3	0	2
CCT8	16	27	32	25	20	28
NOP9	0	0	8	8	7	6
CCT3	15	19	24	23	24	23
VPS53	0	0	0	3	0	7
HCA4	2	3	15	25	15	17
KAR2	2	4	16	12	4	2
SNX4	8	6	11	9	7	7
NSP1	0	0	0	0	0	1
MHP1	0	0	0	0	5	1
RTT101	0	0	2	0	7	1
MTR4	4	3	11	19	13	11
PEP8	3	3	4	3	1	2
UTP18	1	3	3	3	4	3
SMC3	20	37	40	45	42	43
SCP160	6	0	20	29	5	8
SRS2	0	0	0	0	0	1
SAP185	0	0	0	0	7	5
UTP10	14	11	35	33	33	34
CCT7	11	23	24	28	25	24
MTC1	2	2	5	3	1	4
URA2	12	13	22	26	24	24
RPS21B	2	4	2	0	0	1
TIF2	4	1	2	6	2	4
RPB4	0	0	0	0	0	2
RPA34	2	9	10	13	3	10
VPS35	6	5	3	0	9	6
SET2	0	0	2	3	4	1
CPS1	3	5	7	5	9	6
SWI3	0	0	7	1	0	4
RPL17B	0	3	1	2	1	2
MNN11	0	0	1	1	0	1
RPS22A	1	6	3	5	1	3
RPS14B	0	0	0	0	0	0
MPP10	7	4	15	14	14	17
LSO1	0	0	0	0	0	1
APL1	0	0	3	1	3	1
POL31	0	0	0	0	0	1
SUI2	2	4	2	8	0	3
TDH2	9	10	6	3	0	4
ILV3	2	1	1	3	6	3
YJR029W	0	0	67	2	1	4
RAD26	0	0	0	0	0	2
URB2	1	1	7	13	8	12
SSC1	4	1	8	5	7	8
NTA1	2	4	0	2	0	3
CCT5	7	15	15	11	18	20
ARP3	0	0	0	0	0	2
RFC2	0	1	7	2	0	6
NPA3	0	0	0	1	0	2
HOC1	0	0	2	1	0	1
GRR1	0	0	0	0	0	1
FIP1	0	0	3	3	0	3
ADO1	3	4	1	0	0	1
CPA2	0	0	0	0	0	3
ATP2	1	4	2	2	7	4
RPS5	2	7	8	7	2	4
IML1	0	3	7	9	13	7
RPS4A	0	0	0	0	0	0
RPL14A	0	0	0	0	0	0
UFD4	0	0	0	4	5	4
URB1	4	2	25	31	34	35
MAK11	0	0	0	0	0	1
CDC16	58	51	54	58	46	57
YKL023W	0	0	2	0	0	3
MAE1	1	0	1	3	3	1
TTI1	0	0	1	0	1	3
UGP1	4	4	14	21	12	15
PTM1	2	3	4	1	4	5
PRI2	0	0	4	2	2	2
FBA1	33	34	29	17	15	16
MUD2	0	0	5	1	4	4
DHR2	0	0	5	4	2	10
VMA5	0	1	0	0	0	1
TEF4	1	2	4	3	0	2
RRP14	0	0	3	0	3	5
BUD2	0	0	8	8	3	5
YPK1	0	0	0	0	0	1
LTV1	3	3	11	6	3	6
RPT1	3	4	9	5	9	11
DBR1	0	0	3	1	0	2
GPM1	5	4	4	0	0	2
EBP2	0	0	5	6	6	6
SNU114	0	0	7	4	3	8
COY1	0	0	1	1	1	2
RPL17A	0	0	0	0	0	0
FAS1	9	4	20	18	18	15
SDS22	2	0	1	0	0	1
TOR2	0	0	6	7	7	10
UBA1	5	0	1	0	0	4
VPS1	4	1	9	14	9	14
YKR018C	0	0	0	3	3	3
YKR023W	0	0	17	18	76	85
DBP7	0	0	4	8	4	5
SAP190	0	0	0	0	4	3
SET3	0	0	0	1	6	6
NAP1	3	1	5	6	6	7
RPS21A	2	3	0	4	0	4
TIF1	0	0	0	0	0	0
DRE2	0	0	0	0	0	1
RPF2	3	2	6	11	0	13
SRP40	0	0	4	4	3	4
ORC3	0	0	1	0	2	6
SOF1	1	2	4	5	5	6
PUF3	0	0	4	2	5	4
SPA2	0	0	0	0	0	2
SSA2	35	53	70	63	53	72
YLL032C	0	0	0	4	0	5
RIX7	4	3	15	8	9	12
PRP19	2	3	5	5	3	5
VPS13	7	8	8	14	15	9
NOC3	5	3	12	11	8	8
SSL1	0	0	0	0	0	2
BRE2	0	0	2	5	0	1
UBR2	0	0	0	0	3	5
SED5	0	0	0	0	0	1
RPL15A	0	0	0	2	0	5
PDC1	31	31	36	26	26	29
STU2	0	0	0	2	0	4
RPS0B	0	0	0	0	0	0
SPT8	0	0	0	1	2	6
SHM2	1	7	9	5	5	4
REX2	0	2	0	0	0	1
FRS1	0	0	0	0	0	2
RPL22A	2	3	2	4	0	3
RGR1	4	2	5	5	5	6
RPL10	2	1	3	0	2	2
EMP70	2	1	4	2	0	1
SMC4	0	0	0	0	0	3
IOC2	0	0	0	5	0	1
SEN2	2	2	2	5	5	8
MDN1	0	0	15	18	16	18
AHP1	8	5	1	1	2	1
CFT2	0	0	0	1	3	2
APC2	2	2	0	0	1	4
DIP2	2	5	11	13	7	14
NHA1	0	0	0	0	0	3
STM1	5	16	39	33	9	22
ACS2	0	0	2	0	0	2
RPS31	0	0	0	56	0	20
IDP2	0	0	0	1	0	1
CBF5	2	5	25	29	13	25
PWP1	1	2	10	16	12	20
NOP56	8	9	41	51	37	41
RSA3	0	0	0	0	0	2
UTP13	7	8	24	17	22	22
BUR2	0	0	4	0	0	1
YLR227W-B	0	0	1	1	0	2
IRC20	0	0	0	0	0	5
YEF3	20	18	47	49	37	38
HSP60	8	10	15	10	12	14
LCB5	0	0	0	0	0	2
RPS28B	0	1	0	1	0	1
DBP9	3	1	24	19	16	22
YSH1	0	0	3	6	0	1
GCD7	0	2	3	6	0	6
ACO1	0	2	0	7	5	2
STT4	0	0	5	0	0	3
CDC25	0	0	4	3	6	1
CDC3	0	0	0	0	3	1
RPL38	0	2	3	5	2	4
NMA1	0	0	3	2	1	5
RPS25B	0	0	0	0	0	0
SGD1	0	0	0	5	6	8
RPP0	6	19	28	21	7	20
FKS1	23	31	16	28	24	29
KAP95	0	0	0	2	2	1
ILV5	5	5	3	2	0	8
STE11	0	0	1	3	0	4
RPS22B	0	0	0	0	0	0
SMC6	0	0	0	3	0	2
IKI3	2	5	14	13	10	24
VAC14	2	3	4	6	4	9
REH1	0	0	4	2	4	3
STE23	2	3	7	3	1	4
VPS33	0	0	0	0	0	1
SKI2	0	1	15	17	5	11
DUS3	0	0	0	3	0	1
RPL31B	0	0	0	0	0	0
UTP21	4	1	12	12	9	16
VIP1	0	0	0	3	0	3
CDC73	24	37	40	57	32	55
YLR419W	2	0	20	22	9	14
YLR422W	0	0	0	0	0	5
TUS1	0	0	0	0	0	3
SEN1	0	2	7	18	19	11
IMD3	11	14	40	36	28	27
ECM30	3	3	0	0	1	3
CAR2	1	0	2	6	0	3
RPS1A	0	1	2	1	0	2
RPL6B	0	2	3	0	1	1
FPR4	4	3	24	19	18	23
SST2	0	0	4	7	8	10
YAP1	0	0	0	0	0	1
ERG6	2	1	5	6	1	4
SPT5	4	5	9	13	20	19
PSP2	0	0	10	7	5	7
RPS17A	0	0	0	0	0	0
RPS18B	0	0	0	0	0	0
TSA1	3	2	1	0	0	2
AMD1	1	3	4	6	4	7
PRP39	0	0	3	3	3	2
RSE1	0	2	7	5	7	8
IMD4	6	8	14	13	8	15
PIF1	0	0	0	0	0	1
MFT1	0	0	4	7	5	2
RPS1B	0	9	10	8	0	0
POB3	7	10	7	15	10	18
RPL6A	0	0	0	2	0	0
FPR3	1	7	18	13	12	14
TUB1	4	2	0	2	5	5
ALO1	0	0	0	3	1	2
UTP14	3	3	14	6	10	10
VPS9	0	0	0	0	0	3
BUL2	0	0	2	0	4	4
NAB6	2	1	0	2	7	2
PHO84	1	5	2	3	2	1
CDC5	0	0	0	0	0	2
CLU1	12	6	100	91	46	53
BUD22	0	0	0	6	0	1
TAP42	0	0	0	0	0	2
EIS1	0	0	0	3	5	5
ARP9	0	1	2	1	0	3
IOC4	0	0	0	2	4	3
ERB1	5	7	19	20	21	22
STV1	2	3	0	0	1	1
RNA14	0	0	10	5	1	3
UBX4	0	0	0	0	0	1
RCO1	0	0	0	0	1	3
PDS5	40	50	78	78	52	57
CTF18	0	0	9	8	7	3
NAM7	2	0	11	18	10	5
UTP15	3	4	9	13	7	11
MUB1	0	0	0	2	0	2
ILV2	2	4	3	6	13	5
ASC1	2	21	32	30	7	20
RPL15B	0	0	3	0	0	0
STO1	0	0	4	2	2	4
ECM16	6	9	36	35	33	37
RRB1	2	2	18	17	13	15
GID8	0	0	1	3	1	2
RPS16A	0	0	0	0	0	0
TIF34	0	3	13	15	0	4
YIM1	0	3	0	0	0	2
MLH1	0	0	0	4	0	2
SSO2	1	1	0	0	0	1
HSC82	2	12	18	15	24	20
SGS1	0	0	3	0	4	3
RPL36A	0	0	0	2	0	1
PFK2	4	4	10	7	7	8
EFR3	0	1	6	8	4	6
CEF1	0	0	2	3	2	5
SCJ1	0	2	1	0	0	2
TRS130	0	0	12	13	5	4
RRP5	21	35	94	99	79	96
PEP5	0	0	0	0	0	4
RNA1	0	0	3	4	5	4
CUS1	0	0	0	1	0	1
ZRC1	0	0	1	0	0	1
FAA4	1	3	4	4	6	6
RKR1	13	8	18	17	18	21
BUL1	0	0	0	4	0	2
HSH155	0	0	6	5	3	3
HAS1	3	7	26	28	19	26
UBP15	7	5	9	9	9	5
PSE1	0	0	0	1	0	4
NIP1	0	3	23	21	5	10
FET4	0	4	0	0	4	6
RLP7	0	0	8	10	0	8
HRB1	0	0	1	1	2	2
SIS1	0	2	2	6	0	4
HEF3	0	0	4	2	0	2
FAP1	0	0	0	0	5	15
IDH1	1	2	0	2	0	1
NOP2	2	9	27	29	38	31
YDJ1	2	6	19	22	6	22
AQR1	0	0	0	0	0	1
RPL9B	0	4	0	0	0	0
RPL16B	0	2	1	3	0	2
LAT1	0	2	13	14	10	8
MKT1	4	0	3	6	2	8
TOP2	0	0	1	3	4	3
POL1	3	2	4	10	5	6
LEU4	0	0	0	4	4	5
DBP2	0	2	31	30	13	11
DCP2	0	0	0	6	2	4
TOM70	3	3	3	1	2	4
NAF1	0	0	2	3	3	2
KRE33	18	20	60	68	52	55
YNL134C	0	2	4	0	0	3
THO2	0	0	8	9	8	7
APC1	5	0	0	6	0	6
NOP13	1	0	10	14	12	10
RPS3	3	18	24	17	6	11
IPI3	3	0	5	4	8	6
SRP1	0	0	0	2	0	2
CHS1	2	2	0	0	4	3
WHI3	0	0	2	0	2	1
RIO2	1	2	5	7	4	6
YNL208W	1	1	0	0	0	1
SSB2	26	41	81	66	2	52
ADE12	0	0	0	4	0	1
SQS1	0	0	6	5	3	2
CSL4	0	4	2	7	0	2
SIN4	3	0	4	5	9	2
ATG2	0	0	0	0	6	6
RPA49	1	1	18	18	6	14
RAD50	0	0	3	0	2	6
NRD1	0	0	2	1	4	5
ORC5	0	0	0	4	2	4
POL2	5	1	25	31	22	29
SEC21	11	19	27	31	23	26
RFC3	2	3	6	8	0	6
MON2	0	0	2	2	0	4
TRF5	0	0	1	2	0	1
RPS19B	2	6	4	4	2	5
KRI1	0	2	31	31	14	20
CIT1	0	0	0	0	0	2
RPC34	0	0	0	0	0	1
ACC1	12	11	17	26	24	28
SNF12	0	0	0	3	3	4
SSK2	0	0	3	3	2	6
DBP6	2	2	10	13	11	18
BRE5	0	0	2	2	2	2
NOG2	0	0	8	8	4	9
SIN3	0	3	12	9	8	12
TOP1	2	1	4	5	5	10
RCL1	4	3	3	12	0	8
TLG2	0	0	0	0	0	4
DIS3	1	2	9	14	5	9
MSE1	0	0	0	0	0	2
RPP2A	2	6	4	6	2	4
RPS15	6	1	3	3	0	1
NOP12	3	3	19	20	17	9
GAL11	0	0	3	4	2	6
THI20	15	14	13	9	10	12
CRT10	0	0	2	0	4	3
BRX1	0	3	4	3	0	1
IRA2	0	4	0	0	3	5
ADH1	23	24	26	36	10	32
RFC4	0	4	2	4	0	3
WRS1	0	0	0	0	0	1
PAP2	0	0	6	7	6	3
RPS19A	0	0	0	0	0	0
RPL25	0	0	3	6	3	4
RTC1	0	0	2	0	6	4
NOP8	0	1	8	2	2	7
CTR9	43	75	101	115	118	104
RRP6	0	5	11	9	7	10
SGT2	0	5	2	3	0	1
PET127	0	0	7	5	1	3
ROD1	0	0	3	2	4	5
AHC1	0	0	0	0	0	1
STI1	4	0	3	0	2	3
CUE5	0	2	4	4	7	4
DBP5	0	0	0	3	3	3
RAT1	0	0	10	15	8	12
ETT1	0	0	0	0	3	1
NOB1	2	2	3	3	3	2
CKA2	0	2	5	1	0	5
RPL3	9	13	107	141	20	68
VPS5	4	6	5	5	5	6
BUD21	0	1	0	1	0	1
TMA46	0	0	9	8	1	5
YOR093C	0	0	2	4	7	3
RPS7A	0	6	13	10	0	7
INP53	8	0	0	5	7	9
TFC7	0	0	0	0	0	1
CEX1	0	0	5	1	3	4
RPO31	6	7	10	13	14	11
RPT5	4	6	14	15	8	10
LEO1	12	30	39	46	35	43
VPS17	2	1	1	0	2	3
RPB2	7	6	20	23	21	22
PDR5	3	5	11	6	12	7
ISN1	0	0	0	0	0	1
RPS28A	0	0	0	0	0	0
GLN4	0	0	0	0	0	2
SER1	2	0	0	0	0	1
TUF1	3	4	0	4	1	7
ULS1	0	0	3	5	5	2
MCA1	5	4	1	5	6	5
BFR1	1	2	26	29	5	7
MRM1	0	0	3	0	0	2
DED1	11	18	77	66	62	61
NOC2	3	3	15	23	11	19
RET1	6	1	8	10	13	16
RFC1	3	2	15	18	16	12
KIN4	0	0	3	0	0	1
PUS7	1	0	10	10	5	10
APC5	1	2	0	5	4	1
RPT4	4	3	13	5	5	4
GCD1	0	0	4	4	2	7
RPN8	5	6	3	10	0	8
HRK1	0	0	0	3	2	3
VPH1	2	3	3	3	6	8
YTM1	1	0	12	10	15	11
MPD1	0	0	2	1	0	2
SNF2	0	0	5	4	3	4
RPS10A	0	0	0	0	0	2
YOR296W	0	0	0	0	0	3
NOP58	4	8	25	21	18	17
FAA1	0	0	5	6	2	4
MYO2	5	3	9	14	8	13
RPA43	0	0	12	7	0	9
RPA190	10	15	58	58	46	48
MSC6	0	0	4	8	6	2
CIR2	0	0	0	0	0	1
VTS1	0	0	2	3	2	2
PRT1	0	0	26	26	9	13
RPS12	2	4	4	6	0	4
GPB1	1	0	0	2	2	4
ALD4	0	1	2	0	0	2
RQC2	5	8	10	15	13	13
RRP12	15	13	53	40	27	39
SWI1	0	0	0	3	3	5
TRM44	0	0	4	8	5	2
NOP4	4	4	18	22	21	9
CAM1	3	0	1	0	0	1
MNN9	0	1	2	0	0	1
ALD6	4	7	4	6	4	5
YTA6	0	0	4	3	3	3
RPL21B	0	0	0	0	0	0
ELP3	0	0	5	7	6	10
NOG1	2	4	18	18	12	22
SYH1	0	0	5	3	6	7
SSE1	9	15	33	32	11	19
GDE1	0	0	2	4	4	3
DBP1	0	0	0	1	3	3
NAN1	5	12	27	25	24	29
RPL5	4	11	49	44	4	13
NOP53	0	0	3	4	2	5
YPL150W	0	0	0	0	0	3
PEP4	3	3	4	0	0	2
CDC60	0	0	0	0	0	4
REV3	0	2	2	0	0	3
APL5	1	2	5	5	8	11
RPL7B	0	0	0	0	0	0
HRR25	0	0	7	5	4	1
SRP72	0	0	2	1	0	5
PUS1	0	0	4	5	4	3
BMS1	3	2	24	24	15	12
RPL1A	0	0	0	0	0	0
NEW1	0	0	5	5	2	3
FAS2	3	4	12	13	9	11
RVB2	3	1	8	11	8	13
SUI3	0	8	9	12	0	9
HSP82	8	1	1	1	1	2
SRP68	0	0	1	0	3	4
RPL36B	0	0	0	0	0	0
APM1	0	0	0	0	0	3
RPA135	9	12	39	42	40	39
EAF3	0	1	3	3	0	2
APL4	0	0	0	4	5	7
SRO7	0	0	0	0	0	1
TIF5	0	0	1	7	0	2
BRR1	0	0	1	0	0	1
MED1	0	0	3	3	2	4
TEF1	0	0	0	0	0	0
SRP54	0	0	0	0	0	3
YPR097W	1	0	3	4	4	6
RPL11A	0	0	0	0	0	0
RPN7	0	2	6	4	2	7
RPC40	4	5	13	11	3	13
MRD1	0	0	12	13	7	5
RGC1	0	0	4	4	0	4
RPS23B	0	0	0	0	0	0
RRP9	3	3	4	6	6	11
KAR3	0	0	0	0	0	2
NOC4	5	8	16	15	12	16
NCA2	13	10	5	9	11	13
KRE6	0	2	1	3	2	3
SGV1	0	0	8	3	1	2
MMS1	0	0	7	4	4	7
JIP5	0	0	5	7	4	4
DPB2	0	0	5	11	4	7
PRP4	0	0	0	0	0	4
HDA3	0	0	2	0	0	2
SKI3	0	0	14	17	4	9
RPC82	0	1	7	7	13	9
contaminant	5	0	0	0	4	2
contaminant	0	4	3	2	0	5
contaminant	13	26	29	28	36	33
contaminant	6	5	7	11	11	8
contaminant	12	15	11	12	13	13
contaminant	102	95	67	58	32	59
contaminant	0	0	3	1	1	2
contaminant	92	52	50	34	25	47
contaminant	52	82	64	45	25	53
contaminant	135	90	77	60	51	73
contaminant	0	0	0	0	0	5
contaminant	0	3	0	0	0	4
contaminant	48	34	27	33	40	42
contaminant	1	0	1	1	1	1
